# Supplementary material for: Exosomal MALAT1 from Rapid Electrical Stimulation-Treated Atrial Fibroblasts Enhances Sox-6 Expression by Downregulating miR-499a-5p
Source: Cells. 2024 Nov 22;13(23):1942. doi: 10.3390/cells13231942 (PMC11640216; doi:10.3390/cells13231942)
Supplement: Supplementary file 1 [file cells-13-01942-s001.zip]

Archive with 1 entries (1 files):
- cells-3302683-supplementary.pdf
